# Supplementary material for: Inversion symmetry and bulk Rashba effect in methylammonium lead iodide perovskite single crystals
Source: Nat Commun. 2018 May 8;9:1829. doi: 10.1038/s41467-018-04212-w (PMC5940805; doi:10.1038/s41467-018-04212-w)
Supplement: Supplementary file 4 — Supplementary Data 1 [file 41467_2018_4212_MOESM4_ESM.cif]

#======================================================================

# CRYSTAL DATA

#----------------------------------------------------------------------

data_VESTA_phase_1


_chemical_name_common                  'vasp'
_cell_length_a                         8.73984
_cell_length_b                         8.73984
_cell_length_c                         12.36000
_cell_angle_alpha                      90
_cell_angle_beta                       90
_cell_angle_gamma                      90
_space_group_name_H-M_alt              'P 1'
_space_group_IT_number                 1

loop_
_space_group_symop_operation_xyz
   'x, y, z'

loop_
   _atom_site_label
   _atom_site_occupancy
   _atom_site_fract_x
   _atom_site_fract_y
   _atom_site_fract_z
   _atom_site_adp_type
   _atom_site_B_iso_or_equiv
   _atom_site_type_symbol
   C1         1.0     0.472371      0.027180      0.211716     Biso  1.000000 C
   C2         1.0     0.024438      0.522981      0.206480     Biso  1.000000 C
   C3         1.0     0.526057      0.022397      0.726416     Biso  1.000000 C
   C4         1.0     0.025381      0.471835      0.790738     Biso  1.000000 C
   N1         1.0     0.552010     -0.055920      0.300739     Biso  1.000000 N
   N2         1.0    -0.050374      0.443176      0.297989     Biso  1.000000 N
   N3         1.0     0.467420     -0.055316      0.823749     Biso  1.000000 N
   N4         1.0    -0.059802      0.547037      0.701632     Biso  1.000000 N
   H1         1.0     0.394592      0.113268      0.246682     Biso  1.000000 H
   H2         1.0     0.558311      0.084128      0.160092     Biso  1.000000 H
   H3         1.0     0.406296     -0.055565      0.163098     Biso  1.000000 H
   H4         1.0     0.510225     -0.025731      0.376340     Biso  1.000000 H
   H5         1.0     0.669858     -0.034801      0.301816     Biso  1.000000 H
   H6         1.0     0.539527     -0.174845      0.294881     Biso  1.000000 H
   H7         1.0    -0.026926      0.481661      0.130327     Biso  1.000000 H
   H8         1.0     0.005953      0.647483      0.215465     Biso  1.000000 H
   H9         1.0     0.148143      0.496619      0.208254     Biso  1.000000 H
   H10        1.0    -0.029296      0.325044      0.297353     Biso  1.000000 H
   H11        1.0    -0.169541      0.456517      0.298063     Biso  1.000000 H
   H12        1.0    -0.010572      0.484133      0.371682     Biso  1.000000 H
   H13        1.0     0.443640      0.007603      0.660073     Biso  1.000000 H
   H14        1.0     0.540879      0.144698      0.744494     Biso  1.000000 H
   H15        1.0     0.637165     -0.027807      0.704175     Biso  1.000000 H
   H16        1.0     0.477595     -0.173996      0.818976     Biso  1.000000 H
   H17        1.0     0.352933     -0.031460      0.839958     Biso  1.000000 H
   H18        1.0     0.528665     -0.023823      0.892468     Biso  1.000000 H
   H19        1.0     0.125254      0.411737      0.756909     Biso  1.000000 H
   H20        1.0     0.063547      0.559820      0.848710     Biso  1.000000 H
   H21        1.0    -0.050797      0.389826      0.831807     Biso  1.000000 H
   H22        1.0    -0.056654      0.483007      0.630884     Biso  1.000000 H
   H23        1.0    -0.016798      0.655607      0.683855     Biso  1.000000 H
   H24        1.0    -0.176093      0.560932      0.719336     Biso  1.000000 H
   Pb1        1.0     0.000000      0.000000      0.000000     Biso  1.000000 Pb
   Pb2        1.0     0.500000      0.500000      0.000000     Biso  1.000000 Pb
   Pb3        1.0     0.000000      0.000000      0.500000     Biso  1.000000 Pb
   Pb4        1.0     0.500000      0.500000      0.500000     Biso  1.000000 Pb
   I1         1.0     0.000000      0.000000      0.250000     Biso  1.000000 I
   I2         1.0     0.500000      0.500000      0.250000     Biso  1.000000 I
   I3         1.0     0.250000      0.250000      0.000000     Biso  1.000000 I
   I4         1.0     0.250000      0.750000      0.000000     Biso  1.000000 I
   I5         1.0     0.750000      0.750000      0.000000     Biso  1.000000 I
   I6         1.0     0.750000      0.250000      0.000000     Biso  1.000000 I
   I7         1.0     0.000000      0.000000      0.750000     Biso  1.000000 I
   I8         1.0     0.500000      0.500000      0.750000     Biso  1.000000 I
   I9         1.0     0.250000      0.250000      0.500000     Biso  1.000000 I
   I10        1.0     0.250000      0.750000      0.500000     Biso  1.000000 I
   I11        1.0     0.750000      0.750000      0.500000     Biso  1.000000 I
   I12        1.0     0.750000      0.250000      0.500000     Biso  1.000000 I
