# Supplementary material for: Inversion symmetry and bulk Rashba effect in methylammonium lead iodide perovskite single crystals
Source: Nat Commun. 2018 May 8;9:1829. doi: 10.1038/s41467-018-04212-w (PMC5940805; doi:10.1038/s41467-018-04212-w)
Supplement: Supplementary file 5 — Supplementary Data 2 [file 41467_2018_4212_MOESM5_ESM.cif]

#======================================================================

# CRYSTAL DATA

#----------------------------------------------------------------------

data_VESTA_phase_1


_chemical_name_common                  'vasp'
_cell_length_a                         8.76883
_cell_length_b                         8.76883
_cell_length_c                         12.66761
_cell_angle_alpha                      90
_cell_angle_beta                       90
_cell_angle_gamma                      90
_space_group_name_H-M_alt              'P 1'
_space_group_IT_number                 1

loop_
_space_group_symop_operation_xyz
   'x, y, z'

loop_
   _atom_site_label
   _atom_site_occupancy
   _atom_site_fract_x
   _atom_site_fract_y
   _atom_site_fract_z
   _atom_site_adp_type
   _atom_site_B_iso_or_equiv
   _atom_site_type_symbol
   C1         1.0     0.539954      0.054907      0.275315     Biso  1.000000 C
   C2         1.0     0.020162      0.507836      0.276024     Biso  1.000000 C
   C3         1.0     0.437594     -0.055136      0.700408     Biso  1.000000 C
   C4         1.0    -0.045899      0.441445      0.762150     Biso  1.000000 C
   N1         1.0     0.455047     -0.009667      0.185855     Biso  1.000000 N
   N2         1.0    -0.057954      0.429996      0.188511     Biso  1.000000 N
   N3         1.0     0.528334      0.021005      0.782857     Biso  1.000000 N
   N4         1.0     0.015629      0.497095      0.661581     Biso  1.000000 N
   H1         1.0     0.649311      0.099349      0.246147     Biso  1.000000 H
   H2         1.0     0.473383      0.147664      0.311125     Biso  1.000000 H
   H3         1.0     0.562955     -0.034067      0.334644     Biso  1.000000 H
   H4         1.0     0.512931     -0.099514      0.150205     Biso  1.000000 H
   H5         1.0     0.437182      0.071782      0.126950     Biso  1.000000 H
   H6         1.0     0.347663     -0.050933      0.206920     Biso  1.000000 H
   H7         1.0     0.102967      0.589733      0.243727     Biso  1.000000 H
   H8         1.0    -0.064200      0.568970      0.324633     Biso  1.000000 H
   H9         1.0     0.081020      0.423327      0.324805     Biso  1.000000 H
   H10        1.0     0.017967      0.365371      0.142605     Biso  1.000000 H
   H11        1.0    -0.110546      0.508365      0.137244     Biso  1.000000 H
   H12        1.0    -0.142918      0.356881      0.215020     Biso  1.000000 H
   H13        1.0     0.326263     -0.087770      0.733342     Biso  1.000000 H
   H14        1.0     0.420215      0.022705      0.633192     Biso  1.000000 H
   H15        1.0     0.498138     -0.157663      0.673415     Biso  1.000000 H
   H16        1.0     0.519423     -0.035778      0.855006     Biso  1.000000 H
   H17        1.0     0.492217      0.132415      0.796554     Biso  1.000000 H
   H18        1.0     0.644220      0.026780      0.763898     Biso  1.000000 H
   H19        1.0    -0.016997      0.522545      0.825359     Biso  1.000000 H
   H20        1.0    -0.171102      0.432762      0.755081     Biso  1.000000 H
   H21        1.0     0.003034      0.328177      0.778567     Biso  1.000000 H
   H22        1.0     0.134170      0.491893      0.657880     Biso  1.000000 H
   H23        1.0    -0.013481      0.609910      0.646241     Biso  1.000000 H
   H24        1.0    -0.027114      0.432217      0.598110     Biso  1.000000 H
   Pb1        1.0     0.000000      0.000000      0.000000     Biso  1.000000 Pb
   Pb2        1.0     0.489477      0.489477      0.000000     Biso  1.000000 Pb
   Pb3        1.0     0.000000      0.000000      0.489477     Biso  1.000000 Pb
   Pb4        1.0     0.489477      0.489477      0.489477     Biso  1.000000 Pb
   I1         1.0     0.000000      0.000000      0.244738     Biso  1.000000 I
   I2         1.0     0.489477      0.489477      0.244738     Biso  1.000000 I
   I3         1.0     0.212412      0.277065      0.000000     Biso  1.000000 I
   I4         1.0     0.277065      0.766541      0.000000     Biso  1.000000 I
   I5         1.0     0.766541      0.701889      0.000000     Biso  1.000000 I
   I6         1.0     0.701889      0.212412      0.000000     Biso  1.000000 I
   I7         1.0     0.000000      0.000000      0.734215     Biso  1.000000 I
   I8         1.0     0.489477      0.489477      0.734215     Biso  1.000000 I
   I9         1.0     0.277065      0.212412      0.489477     Biso  1.000000 I
   I10        1.0     0.212412      0.701889      0.489477     Biso  1.000000 I
   I11        1.0     0.701889      0.766541      0.489477     Biso  1.000000 I
   I12        1.0     0.766541      0.277065      0.489477     Biso  1.000000 I
