# Supplementary material for: Inversion symmetry and bulk Rashba effect in methylammonium lead iodide perovskite single crystals
Source: Nat Commun. 2018 May 8;9:1829. doi: 10.1038/s41467-018-04212-w (PMC5940805; doi:10.1038/s41467-018-04212-w)
Supplement: Supplementary file 6 — Supplementary Data 3 [file 41467_2018_4212_MOESM6_ESM.cif]

#======================================================================

# CRYSTAL DATA

#----------------------------------------------------------------------

data_VESTA_phase_1


_chemical_name_common                  'd6-methylammonium lead iodide'
_cell_length_a                         8.71437
_cell_length_b                         12.39537
_cell_length_c                         8.30659
_cell_angle_alpha                      90
_cell_angle_beta                       90
_cell_angle_gamma                      90
_space_group_name_H-M_alt              'P 1'
_space_group_IT_number                 1

loop_
_space_group_symop_operation_xyz
   'x, y, z'

loop_
   _atom_site_label
   _atom_site_occupancy
   _atom_site_fract_x
   _atom_site_fract_y
   _atom_site_fract_z
   _atom_site_adp_type
   _atom_site_B_iso_or_equiv
   _atom_site_type_symbol
   N1         1.0     0.939256      0.250000      0.026211     Biso  1.000000 N
   N2         1.0     0.060744      0.750000      0.973789     Biso  1.000000 N
   N3         1.0     0.560744      0.750000      0.526211     Biso  1.000000 N
   N4         1.0     0.439256      0.250000      0.473789     Biso  1.000000 N
   C1         1.0     0.082082      0.250000      0.933350     Biso  1.000000 C
   C2         1.0     0.917918      0.750000      0.066650     Biso  1.000000 C
   C3         1.0     0.417918      0.750000      0.433350     Biso  1.000000 C
   C4         1.0     0.582082      0.250000      0.566650     Biso  1.000000 C
   H1         1.0     0.148411      0.177067      0.963170     Biso  1.000000 H
   H2         1.0     0.851589      0.822933      0.036830     Biso  1.000000 H
   H3         1.0     0.351589      0.822933      0.463170     Biso  1.000000 H
   H4         1.0     0.648411      0.177067      0.536830     Biso  1.000000 H
   H5         1.0     0.851589      0.677067      0.036830     Biso  1.000000 H
   H6         1.0     0.148411      0.322933      0.963170     Biso  1.000000 H
   H7         1.0     0.648411      0.322933      0.536830     Biso  1.000000 H
   H8         1.0     0.351589      0.677067      0.463170     Biso  1.000000 H
   H9         1.0     0.053866      0.250000      0.804014     Biso  1.000000 H
   H10        1.0     0.946134      0.750000      0.195986     Biso  1.000000 H
   H11        1.0     0.446134      0.750000      0.304014     Biso  1.000000 H
   H12        1.0     0.553866      0.250000      0.695986     Biso  1.000000 H
   H13        1.0     0.873742      0.318304     -0.002952     Biso  1.000000 H
   H14        1.0     0.126258      0.681696      1.002952     Biso  1.000000 H
   H15        1.0     0.626258      0.681696      0.497048     Biso  1.000000 H
   H16        1.0     0.373742      0.318304      0.502952     Biso  1.000000 H
   H17        1.0     0.126258      0.818304      1.002952     Biso  1.000000 H
   H18        1.0     0.873742      0.181696     -0.002952     Biso  1.000000 H
   H19        1.0     0.373742      0.181696      0.502952     Biso  1.000000 H
   H20        1.0     0.626258      0.818304      0.497048     Biso  1.000000 H
   H21        1.0     0.959366      0.250000      0.151063     Biso  1.000000 H
   H22        1.0     0.040634      0.750000      0.848937     Biso  1.000000 H
   H23        1.0     0.540634      0.750000      0.651063     Biso  1.000000 H
   H24        1.0     0.459366      0.250000      0.348937     Biso  1.000000 H
   Pb1        1.0     0.500000      0.000000      0.000000     Biso  1.000000 Pb
   Pb2        1.0     0.000000      0.000000      0.500000     Biso  1.000000 Pb
   Pb3        1.0     0.500000      0.500000      0.000000     Biso  1.000000 Pb
   Pb4        1.0     0.000000      0.500000      0.500000     Biso  1.000000 Pb
   I1         1.0     0.017196      0.250000      0.442185     Biso  1.000000 I
   I2         1.0     0.982804      0.750000      0.557815     Biso  1.000000 I
   I3         1.0     0.482804      0.750000      0.942185     Biso  1.000000 I
   I4         1.0     0.517196      0.250000      0.057815     Biso  1.000000 I
   I5         1.0     0.316964      0.019065      0.675823     Biso  1.000000 I
   I6         1.0     0.683036      0.980935      0.324177     Biso  1.000000 I
   I7         1.0     0.183036      0.980935      0.175823     Biso  1.000000 I
   I8         1.0     0.816964      0.019065      0.824177     Biso  1.000000 I
   I9         1.0     0.683036      0.519065      0.324177     Biso  1.000000 I
   I10        1.0     0.316964      0.480935      0.675823     Biso  1.000000 I
   I11        1.0     0.816964      0.480935      0.824177     Biso  1.000000 I
   I12        1.0     0.183036      0.519065      0.175823     Biso  1.000000 I
